# Supplementary material for: Pathogenic Mutations and Putative Phenotype-Affecting Variants in Polish Myofibrillar Myopathy Patients
Source: J Clin Med. 2021 Feb 26;10(5):914. doi: 10.3390/jcm10050914 (PMC7956316; doi:10.3390/jcm10050914)
Supplement: Supplementary file 1 [file jcm-10-00914-s001.zip]

Archive with 1 entries (1 files):
- jcm-1102563-supplementary.xlsx
